# Supplementary material for: Evaluating Neuroprotective Effects of Uridine, Erythropoietin, and Therapeutic Hypothermia in a Ferret Model of Inflammation-Sensitized Hypoxic-Ischemic Encephalopathy
Source: Int J Mol Sci. 2021 Sep 11;22(18):9841. doi: 10.3390/ijms22189841 (PMC8469346; doi:10.3390/ijms22189841)
Supplement: Supplementary file 1 [file ijms-22-09841-s001.zip]

Archive with 1 entries (1 files):
- ijms-1332613-SI.pdf
